# Supplementary material for: Association of parental prenatal mental health with offspring neurodevelopmental disorders: a systematic review and meta-analysis
Source: Psychol Med. 2026 Jan 20;56:e26. doi: 10.1017/S0033291725103139 (PMC12885343; doi:10.1017/S0033291725103139)
Supplement: Kępińska et al. supplementary material [file S0033291725103139sup001.zip]

Archive with 4 entries (4 files):
- Supplement-TableS1-PMAD-descriptives-V3_RB.xlsx
- Supplement-TableS2-V3_RB.xlsx
- Supplement-TableS3.xlsx
- Supplement-V7.docx
